# Supplementary material for: A Tandem Metabarcoding and Taxonomic Forensics Approach to Surveillance of Mosquito–Plant Interactions for Culex quinquefasciatus in Florida
Source: Insects. 2025 Dec 22;17(1):13. doi: 10.3390/insects17010013 (PMC12842045; doi:10.3390/insects17010013)
Supplement: Supplementary file 1 [file insects-17-00013-s001.zip]

Archive with 1 entries (1 files):
- insects-4037387-supplementary.txt
