# Supplementary material for: A Tandem Metabarcoding and Taxonomic Forensics Approach to Surveillance of Mosquito–Plant Interactions for Culex quinquefasciatus in Florida
Source: Insects. 2025 Dec 22;17(1):13. doi: 10.3390/insects17010013 (PMC12842045; doi:10.3390/insects17010013)
Supplement: Supplementary file 1 [file insects-17-00013-s001.zip › insects-4037387-supplementary.txt]

#!/bin/bash

# Define directories and files
SEQ_SUMMARY="/mnt/c/data/plant_analysis/test1/sequencing_summary_FBC40830_90705213_04b8981f.txt" 
FASTQ_DIR="/mnt/c/data/plant_analysis/test1"
ANALYSIS_DIR="/mnt/c/data/plant_analysis/test1/analysis"
RBCL_TRNH_DB="/mnt/c/data/plant_analysis/test1/analysis/RBCL_TRNH_DB/20240811_Plant_rbcl_trnH.fasta"
BLAST_DIR="/mnt/c/data/plant_analysis/test1/analysis/Blast"
RBCL_TRNH_DB="/mnt/c/data/plant_analysis/test1/analysis/RBCL_TRNH_DB/20240811_Plant_rbcl_trnH.fasta"
RBCL_DB="/mnt/c/data/plant_analysis/test1/RBCL_DB/rbcl_database.fasta"
TRNH_DB="/mnt/c/data/plant_analysis/test1/TRNH_DB/trnhpsbA_database.fasta"

THREADS=16

# Create the analysis directory if it doesn't exist
mkdir -p $ANALYSIS_DIR

# Check if necessary files exist
 if [ ! -f "$SEQ_SUMMARY" ]; then
    echo "Error: Sequencing summary file $SEQ_SUMMARY not found!"
    exit 1
fi

if [ ! -d "$FASTQ_DIR" ]; then
    echo "Error: FASTQ directory $FASTQ_DIR not found!"
    exit 1
fi

if [ ! -f "$RBCL_TRNH_DB" ]; then
    echo "Error: rbcL_trnH database $RBCL_TRNH_DB not found!"
    exit 1
fi

if [ ! -f "$RBCL_DB" ] || [ ! -f "$TRNH_DB" ]; then
    echo "Error: BLAST databases $RBCL_DB or $TRNH_DB not found!"
    exit 1
fi

# STEP 1: Filter high-quality reads
awk '$28>=95 && $29>=37 && $31>=95 && $32>=37 {print $0}' $SEQ_SUMMARY > qual_filt_seq_summary.txt
if [ ! -f qual_filt_seq_summary.txt ] || [ ! -s qual_filt_seq_summary.txt ]; then
    echo "Error: qual_filt_seq_summary.txt was not created or is empty."
    exit 1
fi

# STEP 2: Extract high-quality FASTQ reads per barcode
for con in {01..96}; do
    # Extract reads for the specific barcode
    grep "barcode$con" qual_filt_seq_summary.txt > $ANALYSIS_DIR/qual_filt_NB$con.txt
    if [ ! -f "$ANALYSIS_DIR/qual_filt_NB$con.txt" ] || [ ! -s "$ANALYSIS_DIR/qual_filt_NB$con.txt" ]; then
        echo "Error: $ANALYSIS_DIR/qual_filt_NB$con.txt was not created or is empty."
        exit 1
    fi
    cut -f5 $ANALYSIS_DIR/qual_filt_NB$con.txt > read_names.txt

    # Extract the corresponding FASTQ reads
    for read in {0..400}; do
        FASTQ_FILE="${FASTQ_DIR}/barcode${con}/FBC40830_pass_barcode${con}_90705213_04b8981f_${read}.fastq.gz"
        if [ ! -f "$FASTQ_FILE" ]; then
            echo "Warning: FASTQ file $FASTQ_FILE not found, skipping..."
            continue
        fi
        zcat $FASTQ_FILE > temp.fastq
        grep -F -f read_names.txt -A3 temp.fastq >> $ANALYSIS_DIR/qual_filtered_NB$con.fastq
    done

    # Compress the final filtered FASTQ file
    gzip $ANALYSIS_DIR/qual_filtered_NB$con.fastq
    rm temp.fastq
done

# STEP 3: Map barcode-specific reads to rbcL & trnH
source activate minimap || { echo "Error activating minimap environment"; exit 1; }
for con in {01..96}; do
    minimap2 -t $THREADS -x map-ont $RBCL_TRNH_DB $ANALYSIS_DIR/qual_filtered_NB$con.fastq.gz > $ANALYSIS_DIR/BC$con.paf
done
conda deactivate

# STEP 4: Extract and convert sequences using seqtk
for con in {01..96}; do
    source activate seqtk || { echo "Error activating seqtk environment"; exit 1; }

    grep "KC156882.1" $ANALYSIS_DIR/BC$con.paf > temp_rbcL.txt
    cut -f1 temp_rbcL.txt > read_names.txt
    zcat $ANALYSIS_DIR/qual_filtered_NB$con.fastq.gz > temp.fastq
    grep -F -f read_names.txt -A3 temp.fastq >> $ANALYSIS_DIR/qual_filtered_NB$con"_rbcL.fastq"
    seqtk seq -a $ANALYSIS_DIR/qual_filtered_NB$con"_rbcL.fastq" > $ANALYSIS_DIR/NB$con"_rbcL.fasta"

    #grep "MN603617.1" $ANALYSIS_DIR/BC$con.paf > temp_trnH.txt
    #cut -f1 temp_trnH.txt > read_names.txt
    #zcat $ANALYSIS_DIR/qual_filtered_NB$con.fastq.gz > temp.fastq
    #grep -F -f read_names.txt -A3 temp.fastq >> $ANALYSIS_DIR/qual_filtered_NB$con"_trnH.fastq"
    #seqtk seq -a $ANALYSIS_DIR/qual_filtered_NB$con"_trnH.fastq" > $ANALYSIS_DIR/NB$con"_trnH.fasta"

    rm temp.fastq temp_rbcL.txt temp_trnH.txt read_names.txt
    conda deactivate
done

# STEP 5: BLAST analysis
source activate blastn_db || { echo "Error activating blastn_db environment"; exit 1; }
makeblastdb -in $RBCL_DB -dbtype nucl
#makeblastdb -in $TRNH_DB -dbtype nucl

for con in {01..96}; do
    blastn -db $RBCL_DB -query $ANALYSIS_DIR/NB$con"_rbcL.fasta" -out $BLAST_DIR/NB$con"_rbcL_BLAST.txt" -num_threads $THREADS -max_target_seqs 1 -max_hsps 1 -outfmt "6 qseqid sseqid pident length qstart qend sstart send evalue bitscore qlen staxids stitle"

    #blastn -db $TRNH_DB -query $ANALYSIS_DIR/NB$con"_trnH.fasta" -out $BLAST_DIR/NB$con"_trnH_BLAST.txt" -num_threads $THREADS -max_target_seqs 1 -max_hsps 1 -outfmt "6 qseqid sseqid pident length qstart qend sstart send evalue bitscore qlen staxids stitle"
done

conda deactivate

echo "Pipeline execution complete."
